# Supplementary material for: Single and Combined Effect of Mild-Heat Treatment and Alginate Coatings on Quality Preservation of Minimally Processed Bunching Green Onions
Source: Foods. 2022 Feb 23;11(5):641. doi: 10.3390/foods11050641 (PMC8909205; doi:10.3390/foods11050641)
Supplement: Supplementary file 1 [file foods-11-00641-s001.zip]

Archive with 1 entries (1 files):
- foods-1591580-supplementary.pdf
